# Supplementary material for: Role of Individual, Social and Health Factors as Determinants of COVID-19 Vaccine Hesitancy: Results from the Second Phase of the Italian EPICOVID19 Web-Based Survey
Source: Int J Environ Res Public Health. 2025 Feb 19;22(2):314. doi: 10.3390/ijerph22020314 (PMC11855322; doi:10.3390/ijerph22020314)
Supplement: Supplementary file 1 [file ijerph-22-00314-s001.zip]

Archive with 1 entries (1 files):
- ijerph-3317430-supplementary.pdf
